# Supplementary material for: Establishing minimal clinically important difference for effectiveness of corrective exercises on craniovertebral and shoulder angles among students with forward head posture: a clinical trial study
Source: BMC Pediatr. 2022 Apr 27;22:230. doi: 10.1186/s12887-022-03300-7 (PMC9044875; doi:10.1186/s12887-022-03300-7)
Supplement: Supplementary file 1 — Additional file 1. [file 12887_2022_3300_MOESM1_ESM.xlsx]

## Sheet: Sheet1
Group	Age	Class	Height	Weight	SpHist	DominantH	PreCA1	PreCA2	PreCA3	PreCVA1	PreCVA2	PreCVA3	PreShA1	PreShA2	PreShA3	PostCA1	PostCA2	PostCA3	PostCVA1	PostCVA2	PostCVA3	PostShA1	PostShA2	PostShA3	BMI	PreCVAMean	PostCVAMean	PreCAMean	PostCAMean	PreShAMean	PostShAMean
Experimental	12	5om	151.5	44			12	13	12	45	47	46	39	38	38	13	13	14	46	46	47	22	22	22	19.17	46	46.33	12.33	13.33	38.33	22
Experimental	12	5om	148	46			14	16	16	42	40	40	59	59	58	13	15	15	51	53	51	52	54	50	21	40.67	51.67	15.33	14.33	58.67	52
Experimental	12	5om	156.5	59			18	20	18	45	47	45	47	46	48	18	18	17	48	47	48	24	26	24	24.09	45.67	47.67	18.67	17.67	47	24.67
Experimental	12	5om	152	60			17	18	20	37	37	37	36	40	36	12	11	13	45	46	45	23	25	23	25.97	37	45.33	18.33	12	37.33	23.67
Experimental	12	5om	148	46			26	27	27	46	46	45	34	34	32	30	29	29	52	51	50	38	39	40	21	45.67	51	26.67	29.33	33.33	39
Experimental	11	5om	150	50			17	14	17	46	46	46	40	41	41	11	12	11	52	49	49	19	20	25	22.22	46	50	16	11.33	40.67	21.33
Experimental	11	5om	141	30			16	14	17	47	48	48	43	44	43	27	27	27	52	52	52	38	38	38	15.09	47.67	52	15.67	27	43.33	38
Experimental	11	5om	147	50			13	13	12	45	44	45	29	28	31	18	17	19	58	58	60	13	12	16	23.14	44.67	58.67	12.67	18	29.33	13.67
Experimental	11	5om	150	45			9	10	10	47	47	46	31	29	29	17	18	18	53	54	54	19	18	19	20	46.67	53.67	9.67	17.67	29.67	18.67
Experimental	12	5om	151	53			30	30	31	44	44	43	38	36	37	20	22	22	50	50	51	40	40	42	23.24	43.67	50.33	30.33	21.33	37	40.67
Experimental	12	5om	163	71			2	2	1	43	44	44	17	17	17	12	11	12	58	58	58	41	43	43	26.72	43.67	58	1.67	11.67	17	42.33
Experimental	11	5om	156	50			19	18	18	49	49	49	37	41	39	24	26	25	57	58	58	33	32	32	20.55	49	57.67	18.33	25	39	32.33
Experimental	11	5om	152	53			15	16	15	47	47	47	34	34	33	16	16	18	51	51	50	21	22	21	22.94	47	50.67	15.33	16.67	33.67	21.33
Experimental	11	5om	146	41			37	37	38	44	45	44	51	54	53	23	23	24	60	60	59	49	49	49	19.23	44.33	59.67	37.33	23.33	52.67	49
Experimental	11	5om	154	40			15	18	16	49	51	49	57	56	57	34	34	32	54	55	54	48	47	47	16.87	49.67	54.33	16.33	33.33	56.67	47.33
Experimental	12	5om	147	41			21	22	22	48	46	48	51	49	51	24	24	22	53	52	56	21	22	24	18.97	47.33	53.67	21.67	23.33	50.33	22.33
Experimental	12	5om	144	35			11	10	9	49	48	47	31	30	30	22	24	17	51	52	52	29	29	25	16.88	48	51.67	10	21	30.33	27.67
Experimental	11	5om	146	44			18	17	16	46	47	47	28	30	30	24	22	25	56	55	56	12	16	15	20.64	46.67	55.67	17	23.67	29.33	14.33
Experimental	11	5om	157	45			18	19	21	44	42	45	67	70	70	24	22	25	56	55	56	12	16	15	18.26	43.67	55.67	19.33	23.67	69	14.33
Experimental	12	5om	163	69			14	14	11	45	47	45	35	35	34	14	14	16	54	53	55	27	31	28	25.97	45.67	54	13	14.67	34.67	28.67
Experimental	11	5om	153	36			14	18	17	46	46	46	55	53	54	23	21	22	59	57	57	38	37	36	15.38	46	57.67	16.33	22	54	37
Experimental	12	5om	145	37			25	24	26	36	36	36	63	63	65	22	22	23	48	47	45	11	12	12	17.6	36	46.67	25	22.33	63.67	11.67
Experimental	12	5om	143	45			19	20	18	45	47	46	38	37	36	19	20	18	52	53	53	13	12	13	22.01	46	52.67	19	19	37	12.67
Experimental	11	5om	152	42			27	28	28	46	47	47	46	44	45	21	22	23	53	54	52	20	18	17	18.18	46.67	53	27.67	22	45	18.33
Experimental	12	5om	144	43			16	15	16	47	46	46	33	32	33	19	17	16	52	52	51	6	7	7	20.74	46.33	51.67	15.67	17.33	32.67	6.67
Experimental	12	5om	159	79			32	30	31	46	48	46	54	54	54	24	23	25	51	51	53	10	9	9	31.25	46.67	51.67	31	24	54	9.33
Experimental	12	5om	159	54			26	27	25	44	46	45	62	63	63	26	27	28	56	54	54	21	22	19	21.36	45	54.67	26	27	62.67	20.67
Experimental	12	5om	164	59			10	8	10	42	39	41	32	31	32	15	12	12	49	48	48	15	13	13	21.94	40.67	48.33	9.33	13	31.67	13.67
Experimental	13	6om	152	46			23	22	24	48	48	49	46	45	45	26	26	25	50	52	51	34	35	38	19.91	48.33	51	23	25.67	45.33	35.67
Experimental	12	6om	152	46			19	18	17	49	47	47	18	17	16	16	17	16	53	55	54	15	14	14	19.91	47.67	54	18	16.33	17	14.33
Experimental	13	6om	165	70			13	12	11	51	49	49	9	10	10	18	19	17	58	57	56	0	0	0	25.71	49.67	57	12	18	9.67	0
Experimental	14	6om	152	46			20	19	19	45	45	44	40	39	38	30	29	30	53	53	53	16	17	17	19.91	44.67	53	19.33	29.67	39	16.67
Experimental	13	6om	154	42			15	15	15	49	49	50	55	56	54	9	9	8	50	49	50	36	35	35	17.71	49.33	49.67	15	8.67	55	35.33
Experimental	12	6om	147	35			21	21	22	48	49	49	39	38	38	16	15	18	56	55	56	46	47	44	16.2	48.67	55.67	21.33	16.33	38.33	45.67
Experimental	12	6om	136	34			17	17	17	49	49	50	54	55	56	19	18	17	53	53	53	51	52	55	18.38	49.33	53	17	18	55	52.67
Experimental	10	4om	143	41			14	14	12	48	49	50	22	21	22	14	12	13	53	53	54	14	15	12	20.05	49	53.33	13.33	13	21.67	13.67
Experimental	11	4om	148	59			20	21	21	48	47	48	17	17	16	20	22	21	50	52	51	9	11	10	26.94	47.67	51	20.67	21	16.67	10
Experimental	10	4om	142	40			15	13	15	49	48	49	13	13	13	10	11	11	57	56	56	10	12	11	19.84	48.67	56.33	14.33	10.67	13	11
Experimental	11	4om	140	36			9	10	9	46	48	46	13	13	15	16	18	17	54	54	54	22	23	25	18.37	46.67	54	9.33	17	13.67	23.33
Experimental	11	4om	154	52			6	7	6	46	47	47	16	16	17	15	14	17	60	59	60	6	8	8	21.93	46.67	59.67	6.33	15.33	16.33	7.33
Experimental	10	4om	149	37			19	19	20	49	48	49	37	36	36	16	17	18	52	53	52	15	16	15	16.67	48.67	52.33	19.33	17	36.33	15.33
Experimental	12	6om	161	62			7	6	7	46	45	45	20	20	20	15	13	13	57	56	55	19	20	22	23.92	45.33	56	6.67	13.67	20	20.33
Experimental	13	6om	161	78			10	9	10	41	42	43	0	0	0	13	12	13	49	48	49	7	9	9	30.09	42	48.67	9.67	12.67	0	8.33
Experimental	13	6om	152	39			14	13	13	48	48	48	35	36	37	12	10	10	54	54	55	18	16	16	16.88	48	54.33	13.33	10.67	36	16.67
Experimental	13	6om	156	51			7	7	9	45	45	46	29	29	28	13	12	13	49	49	50	44	43	42	20.96	45.33	49.33	7.67	12.67	28.67	43
Experimental	12	6om	154	53			21	22	21	49	48	49	57	55	55	7	8	9	53	53	54	31	31	30	22.35	48.67	53.33	21.33	8	55.67	30.67
Experimental	13	6om	152	51			15	15	14	47	48	48	19	18	18	16	16	18	54	54	54	19	19	19	22.07	47.67	54	14.67	16.67	18.33	19
Experimental	12	6om	149	45			21	21	21	49	50	49	25	24	23	9	10	9	56	55	56	38	39	38	20.27	49.33	55.67	21	9.33	24	38.33
Experimental	13	6om	157	53			13	12	13	49	49	49	20	20	20	19	21	20	57	56	56	27	27	26	21.5	49	56.33	12.67	20	20	26.67
Experimental	12	6om	156	57			7	7	8	47	48	49	29	28	30	16	16	14	58	58	58	9	10	8	23.42	48	58	7.33	15.33	29	9
Experimental	13	6om	176	75			20	19	20	48	48	46	20	21	20	11	12	12	51	50	49	21	20	22	24.21	47.33	50	19.67	11.67	20.33	21
Control	10	4om	142	40			6	5	7	41	43	43	37	35	36	8	8	8	45	46	47	46	44	44	19.84	42.33	46	6	8	36	44.67
Control	11	4om	141	55			16	19	16	35	37	36	31	30	31	19	19	18	44	43	43	32	33	34	27.66	36	43.33	17	18.67	30.67	33
Control	10	4om	141	59			12	13	11	38	36	38	10	9	9	17	18	17	39	40	3	10	10	10	29.68	37.33	27.33	12	17.33	9.33	10
Control	12	5om	145	40			18	18	17	49	48	49	59	58	59	15	14	16	49	48	48	59	57	59	19.02	48.67	48.33	17.67	15	58.67	58.33
Control	11	5om	145	57			11	12	12	46	47	47	25	25	26	17	17	16	48	48	49	31	30	31	27.11	46.67	48.33	11.67	16.67	25.33	30.67
Control	12	5om	144.5	40			15	15	15	51	50	50	39	38	39	14	16	16	48	48	50	42	39	42	19.16	50.33	48.67	15	15.33	38.67	41
Control	11	4om	138	32			16	17	16	48	48	48	23	22	22	22	19	19	46	46	46	21	21	20	16.8	48	46	16.33	20	22.33	20.67
Control	11	4om	153	54			17	16	17	47	48	48	33	33	33	16	15	16	48	47	47	37	37	35	23.07	47.67	47.33	16.67	15.67	33	36.33
Control	11	5om	155	51			18	18	18	43	41	41	14	15	15	20	20	22	45	46	45	21	19	20	21.23	41.67	45.33	18	20.67	14.67	20
Control	11	5om	155	51			8	9	8	40	42	41	27	27	25	12	14	15	41	41	41	31	30	31	21.23	41	41	8.33	13.67	26.33	30.67
Control	12	5om	143	33.5			17	17	18	48	49	49	33	33	34	18	19	17	52	53	55	44	44	44	16.38	48.67	53.33	17.33	18	33.33	44
Control	12	5om	141	35			21	21	21	46	45	46	11	11	12	21	21	21	44	45	44	11	113	11	17.6	45.67	44.33	21	21	11.33	45
Control	12	5om	160	49			18	19	20	42	42	42	23	23	23	23	24	24	47	47	48	30	30	30	19.14	42	47.33	19	23.67	23	30
Control	12	5om	149.5	45			20	20	18	47	47	46	22	22	21	9	9	9	40	40	39	18	18	16	20.13	46.67	39.67	19.33	9	21.67	17.33
Control	12	5om	147.5	45			14	15	14	44	43	42	37	39	37	14	12	14	42	43	45	48	47	48	20.68	43	43.33	14.33	13.33	37.67	47.67
Control	12	6om	145	51			19	20	19	47	48	47	11	10	11	14	12	15	43	44	44	14	14	13	24.26	47.33	43.67	19.33	13.67	10.67	13.67
Control	13	6om	155	51			14	13	13	41	42	42	26	27	26	8	9	8	42	42	42	27	28	27	21.23	41.67	42	13.33	8.33	26.33	27.33
Control	13	6om	162	50			15	15	16	44	45	45	17	19	19	8	9	11	43	44	45	24	24	24	19.05	44.67	44	15.33	9.33	18.33	24
Control	13	6om	168	70			6	7	7	38	38	38	36	35	36	12	11	11	41	41	41	31	30	30	24.8	38	41	6.67	11.33	35.67	30.33
Control	12	6om	136	30			18	18	18	48	48	48	30	30	30	9	9	9	47	47	48	24	27	26	16.22	48	47.33	18	9	30	25.67
Control	12	6om	144	50			21	22	21	47	47	49	8	10	8	12	14	15	43	45	45	3	5	3	24.11	47.67	44.33	21.33	13.67	8.67	3.67
Control	12	6om	165	55			9	9	7	45	44	44	0	0	0	10	11	13	46	46	45	0	0	0	20.2	44.33	45.67	8.33	11.33	0	0
Control	12	6om	143	31			24	25	23	47	47	46	37	37	37	19	20	18	45	45	45	40	38	41	15.16	46.67	45	24	19	37	39.67
Control	12	6om	156	38			16	17	18	50	50	49	27	26	27	14	15	14	51	50	49	17	18	17	15.61	49.67	50	17	14.33	26.67	17.33
Control	13	6om	162	31			17	17	17	48	49	49	69	70	69	18	16	19	48	50	50	58	60	60	11.81	48.67	49.33	17	17.67	69.33	59.33
Control	12	6om	151	49			19	18	17	48	47	46	14	14	14	8	9	12	45	45	44	12	11	13	21.49	47	44.67	18	9.67	14	12
Control	13	6om	160	60			9	9	8	40	42	42	16	19	18	16	15	16	45	44	44	30	31	32	23.44	41.33	44.33	8.67	15.67	17.67	31
Control	12	6om	154	40			24	24	24	43	44	43	21	20	21	26	27	27	51	52	55	29	28	26	16.87	43.33	52.67	24	26.67	20.67	27.67
Control	13	6om	150	31			10	12	11	44	44	44	37	37	37	14	14	14	45	46	46	38	36	37	13.78	44	45.67	11	14	37	37
Control	13	6om	172	78			14	15	15	35	34	36	36	36	35	12	13	13	33	34	35	42	42	42	26.37	35	34	14.67	12.67	35.67	42
Control	12	6om	143	43			13	12	12	45	45	45	17	18	17	10	10	8	47	46	45	24	24	26	21.03	45	46	12.33	9.33	17.33	24.67
Control	13	6om	143	39			18	17	17	49	49	49	23	24	22	16	15	15	51	49	50	32	33	31	19.07	49	50	17.33	15.33	23	32
Control	13	6om	152	49			20	20	19	46	48	48	54	55	54	20	20	19	50	51	51	57	56	53	21.21	47.33	50.67	19.67	19.67	54.33	55.33
Control	12	6om	145	51			6	6	8	39	39	41	19	21	19	17	18	16	44	43	44	17	19	17	24.26	39.67	43.67	6.67	17	19.67	17.67
Control	12	6om	151	41			15	14	15	49	49	49	32	31	31	17	17	17	51	52	51	33	32	34	17.98	49	51.33	14.67	17	31.33	33
Control	13	5om	151	39			20	21	21	50	49	49	4	5	5	18	17	19	48	48	48	8	8	8	17.1	49.33	48	20.67	18	4.67	8
Control	12	5om	155	36			9	8	9	44	43	44	25	27	27	16	16	17	48	48	49	36	35	34	14.98	43.67	48.33	8.67	16.33	26.33	35
Control	12	6om	145	48			11	11	11	49	48	49	10	9	10	10	10	10	46	45	45	15	12	13	22.83	48.67	45.33	11	10	9.67	13.33
Control	11	5om	144	38			17	16	15	46	46	46	28	28	28	14	13	13	49	49	49	27	26	26	18.33	46	49	16	13.33	28	26.33
Control	11	5om	156	54			11	9	11	46	46	44	19	19	20	9	9	9	47	47	47	23	21	21	22.19	45.33	47	10.33	9	19.33	21.67
Control	11	5om	161	48			14	15	16	44	45	44	23	25	25	24	24	23	51	51	51	30	31	30	18.52	44.33	51	15	23.67	24.33	30.33
Control	13	5om	151	53			15	16	14	46	47	46	10	10	10	16	16	14	47	46	46	9	8	7	23.24	46.33	46.33	15	15.33	10	8
Control	11	5om	150	62			23	25	24	47	48	48	35	34	35	25	27	25	46	47	47	24	24	25	27.56	47.67	46.67	24	25.67	34.67	24.33
Control	13	6om	166	45			12	11	12	47	48	48	31	31	33	11	12	12	47	46	46	33	31	31	16.33	47.67	46.33	11.67	11.67	31.67	31.67
Control	12	6om	171	81			23	25	23	42	41	42	17	18	18	25	25	24	44	43	44	16	16	14	27.7	41.67	43.67	23.67	24.67	17.67	15.33
Control	12	6om	146	43			21	21	20	46	47	48	13	15	15	16	15	16	45	45	44	22	24	23	20.17	47	44.67	20.67	15.67	14.33	23
Control	12	6om	147	43			17	17	17	39	40	41	23	21	22	12	13	14	44	45	45	22	20	19	19.9	40	44.67	17	13	22	20.33
Control	12	6om	149	45			21	21	21	50	50	49	22	21	22	24	24	22	51	53	53	24	26	26	20.27	49.67	52.33	21	23.33	21.67	25.33
Control	11	5om	140	31			24	24	25	48	48	48	35	35	36	21	21	23	45	46	46	38	39	37	15.82	48	45.67	24.33	21.67	35.33	38
Control	12	5om	143	46			12	10	11	48	49	49	12	12	12	10	8	7	48	49	48	30	32	32	22.49	48.67	48.33	11	8.33	12	31.33
Control	12	5om	137	36			16	16	15	44	46	46	46	48	48	14	11	13	55	54	56	42	43	40	19.18	45.33	55	15.67	12.67	47.33	41.67
Control	12	6om	148	47			15	17	16	48	48	49	30	30	29	13	12	13	51	51	50	28	27	26	21.46	48.33	50.67	16	12.67	29.67	27
